# Supplementary material for: Design and Nonadiabatic Photoisomerization Dynamics Study of a Three-Stroke Light-Driven Molecular Rotary Motor
Source: Int J Mol Sci. 2022 Mar 31;23(7):3908. doi: 10.3390/ijms23073908 (PMC8999534; doi:10.3390/ijms23073908)
Supplement: Supplementary file 1 [file ijms-23-03908-s001.zip]

Archive with 1 entries (1 files):
- ijms-1634021-supplementary.pdf
